# Supplementary material for: Predicting climate-change induced heat-related illness risk in Grand Canyon National Park visitors
Source: PLoS One. 2023 Aug 9;18(8):e0288812. doi: 10.1371/journal.pone.0288812 (PMC10411749; doi:10.1371/journal.pone.0288812)
Supplement: S1 File — Deidentified binned data of visitation estimates and recorded HRIs used in regressions. (CSV) [file pone.0288812.s002.csv]

year	month	week	total visitors	total HRI events
2004	4	15	15725	1
2004	4	16	99055	0
2004	4	17	94907	3
2004	5	18	88064	3
2004	5	19	89172	5
2004	5	20	93632	6
2004	5	21	97527	4
2004	6	22	113509	7
2004	6	23	118402	6
2004	6	24	122079	10
2004	6	25	127317	2
2004	6	26	135925	2
2004	7	27	150738	6
2004	7	28	148684	7
2004	7	29	140988	3
2004	7	30	150923	5
2004	8	31	152933	0
2004	8	32	143348	3
2004	8	33	131981	2
2004	8	34	106520	2
2004	9	35	100161	1
2004	9	36	93682	1
2004	9	37	97631	0
2004	9	38	95953	1
2004	9	39	64594	0
2005	4	13	34773	0
2005	4	14	99609	1
2005	4	15	100204	0
2005	4	16	106781	0
2005	4	17	102833	0
2005	5	18	91147	1
2005	5	19	95739	0
2005	5	20	104951	1
2005	5	21	111632	7
2005	6	22	120047	4
2005	6	23	118137	1
2005	6	24	126824	1
2005	6	25	128410	3
2005	6	26	136373	6
2005	7	27	139581	9
2005	7	28	139210	4
2005	7	29	136184	12
2005	7	30	136993	4
2005	8	31	141349	1
2005	8	32	140159	2
2005	8	33	131354	5
2005	8	34	107810	0
2005	8	35	89281	3
2005	9	36	90492	2
2005	9	37	95026	1
2005	9	38	97277	2
2005	9	39	77328	1
2006	4	13	14750	0
2006	4	14	101758	0
2006	4	15	123746	0
2006	4	16	116596	1
2006	4	17	96743	1
2006	5	18	95347	3
2006	5	19	94803	4
2006	5	20	100245	7
2006	5	21	106068	8
2006	5	22	102129	7
2006	6	23	112139	5
2006	6	24	122994	2
2006	6	25	119981	5
2006	6	26	129135	3
2006	7	27	137953	2
2006	7	28	124427	5
2006	7	29	123421	3
2006	7	30	125384	4
2006	8	31	126263	0
2006	8	32	125985	2
2006	8	33	118796	2
2006	8	34	100437	1
2006	8	35	89427	6
2006	9	36	90528	6
2006	9	37	89482	1
2006	9	38	93810	0
2006	9	39	89327	3
2007	4	14	118924	4
2007	4	15	115303	2
2007	4	16	91893	2
2007	4	17	94116	2
2007	5	18	89088	3
2007	5	19	94379	3
2007	5	20	100244	8
2007	5	21	108265	1
2007	5	22	110122	2
2007	6	23	112705	7
2007	6	24	118012	3
2007	6	25	124284	8
2007	6	26	124925	5
2007	7	27	137546	8
2007	7	28	129116	3
2007	7	29	128376	3
2007	7	30	130862	0
2007	8	31	132177	2
2007	8	32	136371	3
2007	8	33	131378	1
2007	8	34	109671	2
2007	8	35	90865	2
2007	9	36	87673	2
2007	9	37	93093	3
2007	9	38	93503	0
2007	9	39	94095	4
2007	9	40	13486	0
2008	4	14	70613	1
2008	4	15	103144	3
2008	4	16	99110	2
2008	4	17	105842	1
2008	4	18	98033	0
2008	5	19	96932	5
2008	5	20	100204	2
2008	5	21	101326	10
2008	5	22	109425	4
2008	6	23	113807	4
2008	6	24	121604	1
2008	6	25	130713	10
2008	6	26	129154	1
2008	7	27	143280	3
2008	7	28	142819	4
2008	7	29	144504	3
2008	7	30	146923	4
2008	7	31	146244	5
2008	8	32	149657	4
2008	8	33	148607	4
2008	8	34	124768	4
2008	8	35	99546	3
2008	9	36	95879	4
2008	9	37	95514	1
2008	9	38	95938	2
2008	9	39	93386	3
2008	9	40	38256	1
2009	4	13	51959	0
2009	4	14	116381	0
2009	4	15	106345	0
2009	4	16	94878	4
2009	4	17	88150	1
2009	5	18	94526	3
2009	5	19	97394	2
2009	5	20	107793	9
2009	5	21	114050	4
2009	6	22	108327	1
2009	6	23	118540	2
2009	6	24	131041	2
2009	6	25	129114	3
2009	7	26	141543	5
2009	7	27	146619	3
2009	7	28	149537	8
2009	7	29	148259	2
2009	7	30	149650	1
2009	8	31	152398	2
2009	8	32	153560	4
2009	8	33	132820	5
2009	8	34	110941	2
2009	9	35	93323	6
2009	9	36	101964	4
2009	9	37	101976	2
2009	9	38	101587	4
2009	9	39	52334	0
