# Supplementary material for: Predicting climate-change induced heat-related illness risk in Grand Canyon National Park visitors
Source: PLoS One. 2023 Aug 9;18(8):e0288812. doi: 10.1371/journal.pone.0288812 (PMC10411749; doi:10.1371/journal.pone.0288812)
Supplement: S2 File — Table of AIC of different Poisson models tested. (CSV) [file pone.0288812.s003.csv]

Category	Model	AIC
One variable	EventsWeighted ~ RHmax	3763.784
	EventsWeighted ~ Tmax	3752.955
	EventsWeighted ~ Heat_Index	3762.723
	EventsWeighted ~ day	8738.79
	EventsWeighted ~ day2	8730.209
Two variable	EventsWeighted ~ Heat_Index + day	3762.136
	EventsWeighted ~ Heat_Index + day2	3762.242
	EventsWeighted ~ Tmax + day	3750.821
	EventsWeighted ~ Tmax + day2	3751.259
	EventsWeighted ~ RHmax + day	3763.042
	EventsWeighted ~ RHmax + day2	3764.104
Three variables	EventsWeighted ~ Tmax +RHmax + day	3746.776
	EventsWeighted ~ Heat_Index + RHmax + day	3753.711
	EventsWeighted ~ Tmax + Heat_Index + day	3743.645
	EventsWeighted ~ Tmax +RHmax + day2	3746.829
	EventsWeighted ~ Heat_Index + RHmax + day2	3753.721
	EventsWeighted ~ Tmax + Heat_Index + day2	3743.847
Combo variables	EventsWeighted ~ Heat_Index*day	3755.197
	EventsWeighted ~ Heat_Index:day	8737.439
	EventsWeighted ~ Heat_Index*day + Tmax	3741.551
	EventsWeighted ~ Heat_Index:day + Tmax	3749.163
	EventsWeighted ~ Heat_Index:day + day + Tmax	3739.568
	EventsWeighted ~ Heat_Index:day + day2 + Tmax	3740.796
	EventsWeighted ~ Heat_Index*day + Rhmax	3749.895
	EventsWeighted ~ Heat_Index:day + RHmax	3760.778
	EventsWeighted ~ Heat_Index:day + day + RHmax	3757.944
	EventsWeighted ~ Heat_Index:day + day2 + RHmax	3756.859
	EventsWeighted ~ Tmax*day	3743.994
	EventsWeighted ~ Tmax:day	8724.763
	EventsWeighted ~ Tmax*day + Heat_Index	3741.884
	EventsWeighted ~ Tmax:day + Heat_Index	3762.384
	EventsWeighted ~ Tmax:day + day + Heat_Index	3763.504
	EventsWeighted ~ Tmax:day + day2 + Heat_Index	3764.15
